# Supplementary material for: Robots in Assisted Living Facilities: Scoping Review
Source: JMIR Aging. 2023 Mar 6;6:e42652. doi: 10.2196/42652 (PMC10028516; doi:10.2196/42652)
Supplement: Multimedia Appendix 3 [file aging_v6i1e42652_app3.xlsx]

## Sheet: PAGER
Multimedia Appendix 3
			robotic application			sample					authors' academic discipline				guided by...?			perceptions		Effects							Concerns/barriers						Limitations			specialty robot uses
			social	assistive	telepresence	older adults	caregivers/staff	relatives	other	not specified	health science	social science	computer science/engineering	multidisciplinary	theory	user-informed	domain experts	positive	negative	increased social interaction	improved mood, emotions, wellbeing, QOL	cognitive stimulation	promote movement, prevent falls	objectively measured	reduced pain	improved behavior	ethical (privacy, autonomy, infantilize, safety)	technical difficulties	physical barriers, visual and hearing limitations	limited capabilities	wrong language	human preferred/better outcomes	evidence for novelty effects	evidence against novelty effects	relied on mediation	medication administration	animal-assited therapy
Author	Year		60	6	3	63	15	3	2	5	33	21	46	29	6	5	3	23	8	18	27	3	6	4	2	3	7	9	8	7	3	5	5	7	27	4	7
Joshi & Sabanovic	2019	11	X			X	X		X			X	X	X						X	X	X													X
Kimura et al.	2010	5	X			X			X				X											X
Ostrowski et al.	2019	6	X			X							X							X							X	X
Ahn et al.	2015	5	X							X	X		X	X
Abdollahi et al.	2017	7	X			X							X					X			X	X										X
Kidd et al.	2006	12	X			X						X	X	X					X	X	X								X	X					X		X
McColl et al.	2013	5	X			X							X					X											X
Hansen et al.	2012	7	X			X							X								X		X						X	X
Itai et al.	2020	6	X			X							X							X	X														X
Kort & Huisman	2017	7	X			X	X						X		X			X																	X
Huisman & Kort	2019	2																										X						X
Fan et al.	2021	6	X			X	X						X					X																X
Sung et al.	2015	4	X			X					X									X
Piezzo & Suzuki	2016	6	X			X							X			X		X					X
Recio et al.	2013	8		X		X						X	X	X									X							X					X
Tapus et al.	2009	6	X			X							X					X		X		X
Tapus et al.	2009	0
Chang & Sabanovic	2015	8	X			X	X	X				X	X	X																					X
Pfadenhauer & Dukat	2015	7	X							X		X	X	X	X																				X
Chang et al.	2013	10	X			X	X				X	X	X	X									X											X	X
Khosla et al.	2013	7	X			X							X				X	X			X										X
Khosla et al.	2013	0
Park et al.	2012	8	X			X	X				X		X	X				X		X
Hamada et al.	2006	7	X			X							X							X	X		X												X
Giusti & Marti	2006	3	X			X						X
Wada et al.	2013	6	X			X							X					X	X		X
Greer et al.	2019	9	X			X					X	X		X	X						X													X	X
Motahar et al.	2019	10		X		X	X						X			X		X										X	X	X						X
Hamada et al.	2008	4	X			X							X								X
Kanamori et al.	2003	5	X			X					X										X			X
Thinh et al.	2017	5		X						X			X			X		X
Dino et al.	2019	7	X			X					X		X	X				X			X
Yamazaki et al.	2019	9	X			X						X	X	X							X					X							X		X
Pou-Prom et al.	2020	6	X			X							X					X											X			X
Tiwari et al.	2011	11		X		X					X		X	X	X			X										X		X					X	X
Montemerlo et al.	2002	5		X						X			X					X										X
Aaltonen et al.	2017	11	X			X	X	X				X	X	X				X									X	X	X
Kramer et al.	2009	6	X			X					X									X															X		X
Libin & Cohen-Mansfield	2004	4	X			X					X																								X
Khosla et al.	2017	11	X			X						X	X	X	X			X		X	X													X	X
Kolstad et al.	2020	8	X			X	X					X	X	X							X											X
Moyle et al.	2016	9	X			X					X		X	X					X								X	X							X
Robinson et al.	2013	7	X			X					X		X	X																					X		X
Robinson et al.	2016	5																	X	X	X						X					X
Robinson et al.	2015	7	X			X					X		X	X										X									X
Broadbent et al.	2016	8	X			X	X				X		X	X					X												X
Thodberg et al.	2016	6	X			X						X																					X		X		X
Joranson et al.	2016	7	X			X					X	X		X							X														X
Niemela et al.	2019	5			X	X							X														X	X
Pu, Moyle, Jones, & Todorovic	2020	6	X			X					X														X					X			X
Pu, Moyle, & Jones	2020	8	X			X					X							X			X				X				X	X
Tummers et al.	2020	7	X			X						X	X	X						X																	X
Banks et al.	2008	5	X			X					X										X																X
Louie & Nejat	2020	6	X			X	X						X					X																	X
Van Orden et al.	2022	7	X			X					X								X	X	X																X
Salichs et al.	2020	8	X			X	X	X					X					X	X								X
Joranson et al.	2021	7	X			X					X	X		X										X											X
Obayashi et al.	2021	8	X			X					X	X		X		X					X					X
Joranson et al.	2015	7	X			X					X	X		X							X														X
Koh & Kang	2018	7	X			X					X						X			X	X														X
Back et al.	2013	10		X		X	X					X	X	X		X		X											X						X
Obayashi et al.	2020	7	X			X					X	X		X			X				X
Birks	2016	8	X				X				X							X	X	X	X					X
Lin et al.	2022	4	X			X					X				X
Liao et al.	2021	6	X			X					X		X	X																		X
Sabanovic et al.	2013	9	X			X					X	X	X	X						X														X	X
Tulsulkar et al.	2021	8	X			X							X								X							X			X		X		X
Rantanen et al.	2017	4			X	X					X																									X
Follmann et al.	2021	4			X	X					X							X
Obayashi & Masuyama	2020	8	X			X	X				X									X			X				X									X
Naganuma et al.	2015	5	X							X	X									X															X
Nihei et al.	2017	6	X			X					X		X	X																				X
Shibata et al.	2004	4	X			X							X								X
